# Supplementary material for: Loqusdb: added value of an observations database of local genomic variation
Source: BMC Bioinformatics. 2020 Jul 1;21:273. doi: 10.1186/s12859-020-03609-z (PMC7329469; doi:10.1186/s12859-020-03609-z)
Supplement: Supplementary file 2 — Additional file 2 Table S1. SV variants filtered and haplogroup for each individual. File is in csv format. [file 12859_2020_3609_MOESM2_ESM.csv]

Case	Hg	FilteredInGnomad
SweGen0052	E1b1b1~	4797
SweGen0187	E1b1b1~	4395
SweGen0014	E1b1b1a1b1~	3939
SweGen0192	E1b1b1a1b1~	4085
SweGen0480	E1b1b1b~	3885
SweGen0170	G2a2	4219
SweGen0212	G2a2	4544
SweGen0230	G2a2	4591
SweGen0267	G2a2	3994
SweGen0354	G2a2	4006
SweGen0741	G2a2	4288
SweGen0825	G2a2	4043
SweGen0833	G2a2	4096
SweGen0995	G2a2a1a2a1~	4193
SweGen0312	I1	4019
SweGen0010	I1~	4014
SweGen0082	I1~	4693
SweGen0120	I1~	3935
SweGen0149	I1~	4674
SweGen0203	I1~	4602
SweGen0204	I1~	4206
SweGen0238	I1~	4560
SweGen0247	I1~	4401
SweGen0284	I1~	4226
SweGen0331	I1~	4308
SweGen0443	I1~	4662
SweGen0473	I1~	4420
SweGen0483	I1~	3969
SweGen0507	I1~	4355
SweGen0554	I1~	4883
SweGen0620	I1~	3990
SweGen0641	I1~	4164
SweGen0789	I1~	4486
SweGen0921	I1~	4386
SweGen0614	I1a	4299
SweGen0004	I1a~	3821
SweGen0018	I1a~	3917
SweGen0024	I1a~	4252
SweGen0037	I1a~	4287
SweGen0065	I1a~	4302
SweGen0121	I1a~	4227
SweGen0138	I1a~	4358
SweGen0184	I1a~	4358
SweGen0209	I1a~	4579
SweGen0210	I1a~	4533
SweGen0221	I1a~	3921
SweGen0235	I1a~	4590
SweGen0236	I1a~	4539
SweGen0275	I1a~	4488
SweGen0340	I1a~	4486
SweGen0381	I1a~	4296
SweGen0448	I1a~	4359
SweGen0475	I1a~	4522
SweGen0529	I1a~	3842
SweGen0572	I1a~	3844
SweGen0581	I1a~	4365
SweGen0662	I1a~	4513
SweGen0663	I1a~	4610
SweGen0718	I1a~	4383
SweGen0748	I1a~	4446
SweGen0780	I1a~	4285
SweGen0829	I1a~	4115
SweGen0844	I1a~	4482
SweGen0885	I1a~	4698
SweGen0898	I1a~	3907
SweGen0928	I1a~	4392
SweGen0937	I1a~	4525
SweGen0227	I1a1a~	4055
SweGen0325	I1a1a~	4481
SweGen0405	I1a1a~	4128
SweGen0502	I1a1a~	4478
SweGen0517	I1a1a~	3916
SweGen0523	I1a1a~	4098
SweGen0642	I1a1a~	4068
SweGen0134	I1a1a1a1~	3960
SweGen0288	I1a1a1a1~	4579
SweGen0822	I1a1a1b~	4182
SweGen0085	I1a1a1b5~	4274
SweGen0095	I1a1a1b5~	4145
SweGen0297	I1a1a4~	3777
SweGen0044	I1a1a4a~	3983
SweGen0588	I1a1a4a~	4211
SweGen0067	I1a1b1a~	4469
SweGen0086	I1a1b1a~	4270
SweGen0089	I1a1b1a~	4740
SweGen0119	I1a1b1a~	4383
SweGen0159	I1a1b1a~	4067
SweGen0173	I1a1b1a~	4389
SweGen0196	I1a1b1a~	3709
SweGen0218	I1a1b1a~	4541
SweGen0240	I1a1b1a~	4234
SweGen0251	I1a1b1a~	3801
SweGen0320	I1a1b1a~	4202
SweGen0322	I1a1b1a~	4234
SweGen0352	I1a1b1a~	4000
SweGen0383	I1a1b1a~	4447
SweGen0384	I1a1b1a~	4293
SweGen0414	I1a1b1a~	4066
SweGen0418	I1a1b1a~	3931
SweGen0474	I1a1b1a~	4235
SweGen0559	I1a1b1a~	4324
SweGen0571	I1a1b1a~	3953
SweGen0596	I1a1b1a~	3997
SweGen0607	I1a1b1a~	3726
SweGen0611	I1a1b1a~	4437
SweGen0670	I1a1b1a~	3969
SweGen0682	I1a1b1a~	3921
SweGen0801	I1a1b1a~	4399
SweGen0878	I1a1b1a~	4643
SweGen0886	I1a1b1a~	4710
SweGen0920	I1a1b1a~	4297
SweGen0025	I1a1b1a1~	4346
SweGen0087	I1a1b1a1~	4310
SweGen0118	I1a1b1a1~	4429
SweGen0139	I1a1b1a1~	3979
SweGen0144	I1a1b1a1~	4305
SweGen0323	I1a1b1a1~	4460
SweGen0395	I1a1b1a1~	3811
SweGen0421	I1a1b1a1~	4491
SweGen0447	I1a1b1a1~	4254
SweGen0489	I1a1b1a1~	4320
SweGen0512	I1a1b1a1~	5058
SweGen0531	I1a1b1a1~	4503
SweGen0665	I1a1b1a1~	4521
SweGen0699	I1a1b1a1~	4112
SweGen0309	I1a1b1a4~	4440
SweGen0373	I1a1b1a4~	3940
SweGen0521	I1a1b1a4~	4209
SweGen0640	I1a1b1a4~	3781
SweGen0826	I1a1b1a4~	4044
SweGen0892	I1a1b1a4~	4077
SweGen0031	I1a1b1a4a~	4420
SweGen0122	I1a1b1a4a~	4090
SweGen0200	I1a1b1a4a~	4175
SweGen0259	I1a1b1a4a~	4197
SweGen0449	I1a1b1a4a~	4459
SweGen0516	I1a1b1a4a~	3893
SweGen0749	I1a1b1a4a~	4396
SweGen0849	I1a1b1a4a~	4261
SweGen0916	I1a1b1a4a~	3966
SweGen0930	I1a1b1a4a~	4536
SweGen0935	I1a1b1a4a~	4366
SweGen0940	I1a1b1a4a~	4155
SweGen0955	I1a1b1a4a~	4481
SweGen0972	I1a1b1a4a~	3832
SweGen0993	I1a1b1a4a~	3501
SweGen0011	I1a1b1a4a1~	3995
SweGen0049	I1a1b1a4a1~	4126
SweGen0201	I1a1b1a4a1~	4228
SweGen0884	I1a1b1a4a1~	4681
SweGen0967	I1a1b1a4a1~	4717
SweGen0982	I1a1b1a4a1~	4690
SweGen0984	I1a1b1a4a1~	4488
SweGen0722	I1a1b1a4a1a1b1~	4474
SweGen0299	I1a1b1a4a2~	3953
SweGen0364	I1a1b1a4a2~	4565
SweGen0379	I1a1b1a4a2~	4413
SweGen0612	I1a1b1a4a2~	4438
SweGen0786	I1a1b1a4a2~	4494
SweGen0626	I1a1b1a4a2a1~	4370
SweGen0419	I1a1b1a4a2f~	4035
SweGen0704	I1a1b1a4a2f~	3942
SweGen0816	I1a1b1a4a2f~	4588
SweGen0109	I1a1b1a4a2f1~	4340
SweGen0206	I1a1b1a4a2f1~	4418
SweGen0430	I1a1b1a4a2f1~	4563
SweGen0652	I1a1b1a4a2f1~	4393
SweGen0841	I1a1b1a4a2f1~	4544
SweGen0564	I1a1b1a4a2f1a~	3861
SweGen0629	I1a1b1a4a2f1a1~	4346
SweGen0865	I1a1b1a4a2f1a1~	4000
SweGen0895	I1a1b1a4a2f1a1~	4073
SweGen0146	I1a1b1b~	4317
SweGen0188	I1a1b1b~	4305
SweGen0365	I1a1b1b~	4326
SweGen0543	I1a1b1b~	4588
SweGen0615	I1a1b1b~	4443
SweGen0806	I1a1b1b~	4501
SweGen0281	I1a1b1b1a~	4864
SweGen0328	I1a1b1e~	4609
SweGen0167	I1a1b1f~	3951
SweGen0166	I1a1b1g~	4223
SweGen0511	I1a1b1g~	4017
SweGen0030	I1a2a1~	4454
SweGen0032	I1a2a1~	4270
SweGen0034	I1a2a1~	4473
SweGen0051	I1a2a1~	4022
SweGen0061	I1a2a1~	4393
SweGen0098	I1a2a1~	3961
SweGen0137	I1a2a1~	4014
SweGen0174	I1a2a1~	4400
SweGen0186	I1a2a1~	4538
SweGen0193	I1a2a1~	4030
SweGen0356	I1a2a1~	4048
SweGen0358	I1a2a1~	3992
SweGen0362	I1a2a1~	4221
SweGen0372	I1a2a1~	4603
SweGen0441	I1a2a1~	4390
SweGen0539	I1a2a1~	4334
SweGen0562	I1a2a1~	4005
SweGen0618	I1a2a1~	4529
SweGen0631	I1a2a1~	3830
SweGen0638	I1a2a1~	3996
SweGen0655	I1a2a1~	4490
SweGen0660	I1a2a1~	4520
SweGen0768	I1a2a1~	4529
SweGen0790	I1a2a1~	4569
SweGen0838	I1a2a1~	4043
SweGen0847	I1a2a1~	4596
SweGen0864	I1a2a1~	3889
SweGen0903	I1a2a1~	3930
SweGen0302	I1a2a1a1~	4044
SweGen0491	I1a2a1a1~	4437
SweGen0556	I1a2a1a1~	4565
SweGen0599	I1a2a1a1~	4049
SweGen0606	I1a2a1a1~	3862
SweGen0622	I1a2a1a1~	4456
SweGen0635	I1a2a1a1~	3764
SweGen0703	I1a2a1a1~	4262
SweGen0721	I1a2a1a1~	4244
SweGen0858	I1a2a1a1~	4009
SweGen0899	I1a2a1a1~	4281
SweGen0398	I1a2a1a1a1a2~	3902
SweGen0442	I1a2a1a1a1a2~	4233
SweGen0072	I1a2a1a1d1~	3965
SweGen0091	I1a2a1a1d1~	4019
SweGen0223	I1a2a1a1d1~	4164
SweGen0282	I1a2a1a1d1~	4380
SweGen0378	I1a2a1a1d1~	4507
SweGen0893	I1a2a1a1d1~	4046
SweGen0237	I1a2a1a1d1a~	4342
SweGen0078	I1a2a1a1d1a1a1b1~	4467
SweGen0265	I1a2a1a1d1a1a1b1~	4126
SweGen0436	I1a2a1a1d1a1a1b1~	4306
SweGen0726	I1a2a1a1d1a1a1b1~	4376
SweGen0851	I1a2a1a1d1a1a1b1~	4037
SweGen0349	I1a2a2a3~	3991
SweGen0224	I1a2a2a3a	4149
SweGen0126	I1a2a2a5~	4223
SweGen0676	I1a2a2a5~	4683
SweGen0863	I1a2a2a5~	4555
SweGen0702	I1a2b3~	4041
SweGen0023	I1a2b3a~	4084
SweGen0374	I1a2b3a~	4287
SweGen0779	I1a3a~	4070
SweGen0043	I1a3a1~	3979
SweGen0255	I1a3a1a2a~	3971
SweGen0471	I1a3a1a2a~	4289
SweGen0006	I2~	3991
SweGen0101	I2~	4615
SweGen0111	I2~	4533
SweGen0253	I2~	3938
SweGen0293	I2~	4255
SweGen0393	I2~	3828
SweGen0454	I2~	3765
SweGen0506	I2~	4326
SweGen0524	I2~	4098
SweGen0544	I2~	4194
SweGen0558	I2~	4028
SweGen0582	I2~	4352
SweGen0882	I2a1a1a~	4699
SweGen0522	J1a2a1a2d2b2b2c~	3775
SweGen0222	J2	4011
SweGen0401	J2	3975
SweGen0455	J2	3997
SweGen0690	J2	4000
SweGen0697	J2	3967
SweGen0739	J2	4031
SweGen0852	J2	4132
SweGen0068	N1a1a1~	4560
SweGen0077	N1a1a1a1a1a1~	4033
SweGen0081	N1a1a1a1a1a1~	4371
SweGen0160	N1a1a1a1a1a1~	3964
SweGen0301	N1a1a1a1a1a1~	3795
SweGen0380	N1a1a1a1a1a1~	4388
SweGen0420	N1a1a1a1a1a1~	4372
SweGen0451	N1a1a1a1a1a1~	3831
SweGen0583	N1a1a1a1a1a1~	4401
SweGen0677	N1a1a1a1a1a1~	3855
SweGen0819	N1a1a1a1a1a1~	4358
SweGen0848	N1a1a1a1a1a1~	4367
SweGen0896	N1a1a1a1a1a1~	4164
SweGen0902	N1a1a1a1a1a1~	4050
SweGen0913	N1a1a1a1a1a1~	4178
SweGen0854	N1a1a1a1a1a1a5~	3945
SweGen0693	N1a1a1a1a1a1a7~	3790
SweGen0342	N1a1a1a1a1a2	4534
SweGen0547	N1a1a1a1a1a2a~	4426
SweGen0694	N1a1a1a1a1a2a~	4128
SweGen0958	N1a1a1a1a1a2a~	4059
SweGen0963	N1a1a1a1a1a2a~	4682
SweGen0973	N1a1a1a1a1a2a1a2~	3894
SweGen0836	N1a1a1a1a1a2c~	4031
SweGen0063	N1a1a1a1a2~	4427
SweGen0488	N1a1a1a1a2~	3797
SweGen0880	N1a1a1a1a2~	3906
SweGen0985	N1a1a1a1a2~	4611
SweGen0989	N1a1a1a1a2~	3916
SweGen0871	N1a1a1a1a2a~	4460
SweGen0948	N1a1a1a1a2a~	4148
SweGen0971	N1a1a1a1a2a~	3823
SweGen0991	N1a1a1a1a2a~	3635
SweGen0039	N1a1a1a1a2a1a~	4286
SweGen0124	N1a1a1a1a2a1a~	4184
SweGen0214	N1a1a1a1a2a1a~	4190
SweGen0292	N1a1a1a1a2a1a~	4170
SweGen0351	N1a1a1a1a2a1a~	4016
SweGen0715	N1a1a1a1a2a1a~	4635
SweGen0727	N1a1a1a1a2a1a~	4026
SweGen0842	N1a1a1a1a2a1a~	4465
SweGen0950	N1a1a1a1a2a1a~	4003
SweGen0951	N1a1a1a1a2a1a~	3993
SweGen0956	N1a1a1a1a2a1a~	4497
SweGen0959	N1a1a1a1a2a1a~	4041
SweGen0961	N1a1a1a1a2a1a~	4485
SweGen0969	N1a1a1a1a2a1a~	4515
SweGen0974	N1a1a1a1a2a1a~	4031
SweGen0994	N1a1a1a1a2a1a~	3757
SweGen0997	N1a1a1a1a2a1a~	4112
SweGen0408	N1a1a1a1a2a1a1~	4058
SweGen0668	N1a1a1a1a2a1a1~	4265
SweGen0656	N1a1a1a1a2a1a1a1a1a1a	4549
SweGen0079	N1a1a1a1a2a1a1a1b1~	4382
SweGen0178	N1a1a1a1a2a1a1a1b1~	4162
SweGen0513	Q1b1	4269
SweGen0650	Q1b1	4345
SweGen0097	Q1b1a~	3807
SweGen0295	Q1b2b~	4210
SweGen0839	Q1b2b~	4092
SweGen0005	Q1b2b1~	3803
SweGen0431	Q1b2b1~	4729
SweGen0673	Q1b2b1~	3969
SweGen0700	Q1b2b1~	4118
SweGen0713	Q1b2b1~	4244
SweGen0774	Q1b2b1~	4023
SweGen0720	Q1b2b1a~	4417
SweGen0664	Q2a1a1a1a1a	4237
SweGen0593	R1a~	4052
SweGen0336	R1a1a1~	4403
SweGen0128	R1a1a1a~	3909
SweGen0731	R1a1a1a1d1~	4104
SweGen0250	R1a1a1b~	4051
SweGen0840	R1a1a1b~	4518
SweGen0003	R1a1a1b1~	4261
SweGen0042	R1a1a1b1~	3954
SweGen0074	R1a1a1b1~	4220
SweGen0112	R1a1a1b1~	4723
SweGen0313	R1a1a1b1~	3965
SweGen0346	R1a1a1b1~	3994
SweGen0350	R1a1a1b1~	4491
SweGen0390	R1a1a1b1~	3698
SweGen0412	R1a1a1b1~	3816
SweGen0415	R1a1a1b1~	4172
SweGen0725	R1a1a1b1~	5048
SweGen0791	R1a1a1b1~	4195
SweGen0792	R1a1a1b1~	4350
SweGen0796	R1a1a1b1~	4383
SweGen0931	R1a1a1b1~	4630
SweGen0155	R1a1a1b1a1~	3811
SweGen0435	R1a1a1b1a1~	4358
SweGen0625	R1a1a1b1a1~	4323
SweGen0701	R1a1a1b1a1~	4045
SweGen0578	R1a1a1b1a2b~	4611
SweGen0759	R1a1a1b1a2b~	4071
SweGen0765	R1a1a1b1a2b~	4116
SweGen0290	R1a1a1b1a2b3a~	4039
SweGen0777	R1a1a1b1a2b3a~	3721
SweGen0071	R1a1a1b1a2b3a1~	4146
SweGen0388	R1a1a1b1a2b3a1~	4352
SweGen0300	R1a1a1b1a2b3a3a1b~	4272
SweGen0202	R1a1a1b1a3~	4391
SweGen0270	R1a1a1b1a3~	4390
SweGen0274	R1a1a1b1a3~	4485
SweGen0338	R1a1a1b1a3~	4384
SweGen0348	R1a1a1b1a3~	3807
SweGen0493	R1a1a1b1a3~	4356
SweGen0603	R1a1a1b1a3~	3977
SweGen0807	R1a1a1b1a3~	4647
SweGen0831	R1a1a1b1a3~	4281
SweGen0909	R1a1a1b1a3~	4090
SweGen0294	R1a1a1b1a3a~	4524
SweGen0377	R1a1a1b1a3a~	4228
SweGen0538	R1a1a1b1a3a~	4445
SweGen0745	R1a1a1b1a3a~	4152
SweGen0794	R1a1a1b1a3a~	4607
SweGen0795	R1a1a1b1a3a~	3993
SweGen0799	R1a1a1b1a3a~	3969
SweGen0888	R1a1a1b1a3a~	3953
SweGen0988	R1a1a1b1a3a~	3961
SweGen0434	R1a1a1b1a3a1~	4489
SweGen0437	R1a1a1b1a3a1~	4242
SweGen0628	R1a1a1b1a3a1~	4026
SweGen0805	R1a1a1b1a3a1~	4561
SweGen0001	R1a1a1b1a3a1a~	3923
SweGen0017	R1a1a1b1a3a1a~	3866
SweGen0073	R1a1a1b1a3a1a~	4374
SweGen0115	R1a1a1b1a3a1a~	4442
SweGen0175	R1a1a1b1a3a1a~	4130
SweGen0411	R1a1a1b1a3a1a~	4171
SweGen0458	R1a1a1b1a3a1a~	3989
SweGen0636	R1a1a1b1a3a1a~	4064
SweGen0800	R1a1a1b1a3a1a~	4533
SweGen0843	R1a1a1b1a3a1a~	4381
SweGen0947	R1a1a1b1a3a1a~	3816
SweGen0647	R1a1a1b1a3a1b3~	3999
SweGen0268	R1a1a1b2a~	4059
SweGen0107	R1b1a1b1a1a	4330
SweGen0113	R1b1a1b1a1a	4436
SweGen0114	R1b1a1b1a1a	4399
SweGen0180	R1b1a1b1a1a	4465
SweGen0219	R1b1a1b1a1a	4523
SweGen0245	R1b1a1b1a1a	4561
SweGen0257	R1b1a1b1a1a	3965
SweGen0369	R1b1a1b1a1a	3995
SweGen0399	R1b1a1b1a1a	3795
SweGen0424	R1b1a1b1a1a	4337
SweGen0453	R1b1a1b1a1a	3822
SweGen0566	R1b1a1b1a1a	3990
SweGen0691	R1b1a1b1a1a	3849
SweGen0803	R1b1a1b1a1a	4393
SweGen0874	R1b1a1b1a1a	4559
SweGen0877	R1b1a1b1a1a	4387
SweGen0019	R1b1a1b1a1a1	4111
SweGen0020	R1b1a1b1a1a1	4396
SweGen0062	R1b1a1b1a1a1	3995
SweGen0064	R1b1a1b1a1a1	3909
SweGen0106	R1b1a1b1a1a1	4359
SweGen0125	R1b1a1b1a1a1	3854
SweGen0132	R1b1a1b1a1a1	3882
SweGen0154	R1b1a1b1a1a1	3901
SweGen0161	R1b1a1b1a1a1	4074
SweGen0172	R1b1a1b1a1a1	4065
SweGen0177	R1b1a1b1a1a1	3870
SweGen0233	R1b1a1b1a1a1	4121
SweGen0271	R1b1a1b1a1a1	4610
SweGen0310	R1b1a1b1a1a1	4052
SweGen0339	R1b1a1b1a1a1	4681
SweGen0376	R1b1a1b1a1a1	4501
SweGen0409	R1b1a1b1a1a1	4013
SweGen0519	R1b1a1b1a1a1	4140
SweGen0551	R1b1a1b1a1a1	4006
SweGen0587	R1b1a1b1a1a1	4192
SweGen0589	R1b1a1b1a1a1	4440
SweGen0609	R1b1a1b1a1a1	4014
SweGen0632	R1b1a1b1a1a1	4101
SweGen0666	R1b1a1b1a1a1	4715
SweGen0681	R1b1a1b1a1a1	3823
SweGen0695	R1b1a1b1a1a1	3710
SweGen0716	R1b1a1b1a1a1	4539
SweGen0756	R1b1a1b1a1a1	4442
SweGen0785	R1b1a1b1a1a1	4329
SweGen0793	R1b1a1b1a1a1	4751
SweGen0797	R1b1a1b1a1a1	4590
SweGen0866	R1b1a1b1a1a1	3911
SweGen0883	R1b1a1b1a1a1	4698
SweGen0887	R1b1a1b1a1a1	4673
SweGen0945	R1b1a1b1a1a1	4141
SweGen0027	R1b1a1b1a1a2	4438
SweGen0055	R1b1a1b1a1a2	4593
SweGen0083	R1b1a1b1a1a2	4429
SweGen0093	R1b1a1b1a1a2	3661
SweGen0151	R1b1a1b1a1a2	4160
SweGen0162	R1b1a1b1a1a2	3899
SweGen0176	R1b1a1b1a1a2	4082
SweGen0179	R1b1a1b1a1a2	4364
SweGen0216	R1b1a1b1a1a2	4390
SweGen0254	R1b1a1b1a1a2	3909
SweGen0311	R1b1a1b1a1a2	4085
SweGen0332	R1b1a1b1a1a2	4377
SweGen0394	R1b1a1b1a1a2	3945
SweGen0425	R1b1a1b1a1a2	4267
SweGen0433	R1b1a1b1a1a2	4240
SweGen0477	R1b1a1b1a1a2	4285
SweGen0498	R1b1a1b1a1a2	4249
SweGen0552	R1b1a1b1a1a2	4368
SweGen0604	R1b1a1b1a1a2	4079
SweGen0619	R1b1a1b1a1a2	4754
SweGen0633	R1b1a1b1a1a2	3945
SweGen0643	R1b1a1b1a1a2	4044
SweGen0649	R1b1a1b1a1a2	3826
SweGen0696	R1b1a1b1a1a2	3885
SweGen0706	R1b1a1b1a1a2	3820
SweGen0761	R1b1a1b1a1a2	3909
SweGen0763	R1b1a1b1a1a2	4016
SweGen0776	R1b1a1b1a1a2	4028
SweGen0782	R1b1a1b1a1a2	4209
SweGen0802	R1b1a1b1a1a2	4491
SweGen0846	R1b1a1b1a1a2	4557
SweGen0881	R1b1a1b1a1a2	4071
SweGen0922	R1b1a1b1a1a2	4454
SweGen0924	R1b1a1b1a1a2	4473
SweGen0938	R1b1a1b1a1a2	4689
SweGen0941	R1b1a1b1a1a2	4127
SweGen0059	R1b1a1b1a1a3a	4100
SweGen0165	R1b1a1b1a1a3a	4110
SweGen0406	R1b1a1b1a2	3965
SweGen0133	R1b1a1b1a2a	4046
SweGen0385	R1b1a1b1b3a1a	5082
