# Supplementary material for: Loqusdb: added value of an observations database of local genomic variation
Source: BMC Bioinformatics. 2020 Jul 1;21:273. doi: 10.1186/s12859-020-03609-z (PMC7329469; doi:10.1186/s12859-020-03609-z)
Supplement: Supplementary file 3 — Additional file 3 Table S2. SV variants filtered for major haplogroups. File is in csv format. [file 12859_2020_3609_MOESM3_ESM.csv]

Case	Hg	FilteredInGnomad
SweGen0052	E1	4797
SweGen0187	E1	4395
SweGen0014	E1	3939
SweGen0192	E1	4085
SweGen0480	E1	3885
SweGen0170	G2	4219
SweGen0212	G2	4544
SweGen0230	G2	4591
SweGen0267	G2	3994
SweGen0354	G2	4006
SweGen0741	G2	4288
SweGen0825	G2	4043
SweGen0833	G2	4096
SweGen0995	G2	4193
SweGen0312	I1	4019
SweGen0010	I1	4014
SweGen0082	I1	4693
SweGen0120	I1	3935
SweGen0149	I1	4674
SweGen0203	I1	4602
SweGen0204	I1	4206
SweGen0238	I1	4560
SweGen0247	I1	4401
SweGen0284	I1	4226
SweGen0331	I1	4308
SweGen0443	I1	4662
SweGen0473	I1	4420
SweGen0483	I1	3969
SweGen0507	I1	4355
SweGen0554	I1	4883
SweGen0620	I1	3990
SweGen0641	I1	4164
SweGen0789	I1	4486
SweGen0921	I1	4386
SweGen0614	I1	4299
SweGen0004	I1	3821
SweGen0018	I1	3917
SweGen0024	I1	4252
SweGen0037	I1	4287
SweGen0065	I1	4302
SweGen0121	I1	4227
SweGen0138	I1	4358
SweGen0184	I1	4358
SweGen0209	I1	4579
SweGen0210	I1	4533
SweGen0221	I1	3921
SweGen0235	I1	4590
SweGen0236	I1	4539
SweGen0275	I1	4488
SweGen0340	I1	4486
SweGen0381	I1	4296
SweGen0448	I1	4359
SweGen0475	I1	4522
SweGen0529	I1	3842
SweGen0572	I1	3844
SweGen0581	I1	4365
SweGen0662	I1	4513
SweGen0663	I1	4610
SweGen0718	I1	4383
SweGen0748	I1	4446
SweGen0780	I1	4285
SweGen0829	I1	4115
SweGen0844	I1	4482
SweGen0885	I1	4698
SweGen0898	I1	3907
SweGen0928	I1	4392
SweGen0937	I1	4525
SweGen0227	I1	4055
SweGen0325	I1	4481
SweGen0405	I1	4128
SweGen0502	I1	4478
SweGen0517	I1	3916
SweGen0523	I1	4098
SweGen0642	I1	4068
SweGen0134	I1	3960
SweGen0288	I1	4579
SweGen0822	I1	4182
SweGen0085	I1	4274
SweGen0095	I1	4145
SweGen0297	I1	3777
SweGen0044	I1	3983
SweGen0588	I1	4211
SweGen0067	I1	4469
SweGen0086	I1	4270
SweGen0089	I1	4740
SweGen0119	I1	4383
SweGen0159	I1	4067
SweGen0173	I1	4389
SweGen0196	I1	3709
SweGen0218	I1	4541
SweGen0240	I1	4234
SweGen0251	I1	3801
SweGen0320	I1	4202
SweGen0322	I1	4234
SweGen0352	I1	4000
SweGen0383	I1	4447
SweGen0384	I1	4293
SweGen0414	I1	4066
SweGen0418	I1	3931
SweGen0474	I1	4235
SweGen0559	I1	4324
SweGen0571	I1	3953
SweGen0596	I1	3997
SweGen0607	I1	3726
SweGen0611	I1	4437
SweGen0670	I1	3969
SweGen0682	I1	3921
SweGen0801	I1	4399
SweGen0878	I1	4643
SweGen0886	I1	4710
SweGen0920	I1	4297
SweGen0025	I1	4346
SweGen0087	I1	4310
SweGen0118	I1	4429
SweGen0139	I1	3979
SweGen0144	I1	4305
SweGen0323	I1	4460
SweGen0395	I1	3811
SweGen0421	I1	4491
SweGen0447	I1	4254
SweGen0489	I1	4320
SweGen0512	I1	5058
SweGen0531	I1	4503
SweGen0665	I1	4521
SweGen0699	I1	4112
SweGen0309	I1	4440
SweGen0373	I1	3940
SweGen0521	I1	4209
SweGen0640	I1	3781
SweGen0826	I1	4044
SweGen0892	I1	4077
SweGen0031	I1	4420
SweGen0122	I1	4090
SweGen0200	I1	4175
SweGen0259	I1	4197
SweGen0449	I1	4459
SweGen0516	I1	3893
SweGen0749	I1	4396
SweGen0849	I1	4261
SweGen0916	I1	3966
SweGen0930	I1	4536
SweGen0935	I1	4366
SweGen0940	I1	4155
SweGen0955	I1	4481
SweGen0972	I1	3832
SweGen0993	I1	3501
SweGen0011	I1	3995
SweGen0049	I1	4126
SweGen0201	I1	4228
SweGen0884	I1	4681
SweGen0967	I1	4717
SweGen0982	I1	4690
SweGen0984	I1	4488
SweGen0722	I1	4474
SweGen0299	I1	3953
SweGen0364	I1	4565
SweGen0379	I1	4413
SweGen0612	I1	4438
SweGen0786	I1	4494
SweGen0626	I1	4370
SweGen0419	I1	4035
SweGen0704	I1	3942
SweGen0816	I1	4588
SweGen0109	I1	4340
SweGen0206	I1	4418
SweGen0430	I1	4563
SweGen0652	I1	4393
SweGen0841	I1	4544
SweGen0564	I1	3861
SweGen0629	I1	4346
SweGen0865	I1	4000
SweGen0895	I1	4073
SweGen0146	I1	4317
SweGen0188	I1	4305
SweGen0365	I1	4326
SweGen0543	I1	4588
SweGen0615	I1	4443
SweGen0806	I1	4501
SweGen0281	I1	4864
SweGen0328	I1	4609
SweGen0167	I1	3951
SweGen0166	I1	4223
SweGen0511	I1	4017
SweGen0030	I1	4454
SweGen0032	I1	4270
SweGen0034	I1	4473
SweGen0051	I1	4022
SweGen0061	I1	4393
SweGen0098	I1	3961
SweGen0137	I1	4014
SweGen0174	I1	4400
SweGen0186	I1	4538
SweGen0193	I1	4030
SweGen0356	I1	4048
SweGen0358	I1	3992
SweGen0362	I1	4221
SweGen0372	I1	4603
SweGen0441	I1	4390
SweGen0539	I1	4334
SweGen0562	I1	4005
SweGen0618	I1	4529
SweGen0631	I1	3830
SweGen0638	I1	3996
SweGen0655	I1	4490
SweGen0660	I1	4520
SweGen0768	I1	4529
SweGen0790	I1	4569
SweGen0838	I1	4043
SweGen0847	I1	4596
SweGen0864	I1	3889
SweGen0903	I1	3930
SweGen0302	I1	4044
SweGen0491	I1	4437
SweGen0556	I1	4565
SweGen0599	I1	4049
SweGen0606	I1	3862
SweGen0622	I1	4456
SweGen0635	I1	3764
SweGen0703	I1	4262
SweGen0721	I1	4244
SweGen0858	I1	4009
SweGen0899	I1	4281
SweGen0398	I1	3902
SweGen0442	I1	4233
SweGen0072	I1	3965
SweGen0091	I1	4019
SweGen0223	I1	4164
SweGen0282	I1	4380
SweGen0378	I1	4507
SweGen0893	I1	4046
SweGen0237	I1	4342
SweGen0078	I1	4467
SweGen0265	I1	4126
SweGen0436	I1	4306
SweGen0726	I1	4376
SweGen0851	I1	4037
SweGen0349	I1	3991
SweGen0224	I1	4149
SweGen0126	I1	4223
SweGen0676	I1	4683
SweGen0863	I1	4555
SweGen0702	I1	4041
SweGen0023	I1	4084
SweGen0374	I1	4287
SweGen0779	I1	4070
SweGen0043	I1	3979
SweGen0255	I1	3971
SweGen0471	I1	4289
SweGen0006	I2	3991
SweGen0101	I2	4615
SweGen0111	I2	4533
SweGen0253	I2	3938
SweGen0293	I2	4255
SweGen0393	I2	3828
SweGen0454	I2	3765
SweGen0506	I2	4326
SweGen0524	I2	4098
SweGen0544	I2	4194
SweGen0558	I2	4028
SweGen0582	I2	4352
SweGen0882	I2	4699
SweGen0222	J2	4011
SweGen0401	J2	3975
SweGen0455	J2	3997
SweGen0690	J2	4000
SweGen0697	J2	3967
SweGen0739	J2	4031
SweGen0852	J2	4132
SweGen0068	N1a1	4560
SweGen0077	N1a1	4033
SweGen0081	N1a1	4371
SweGen0160	N1a1	3964
SweGen0301	N1a1	3795
SweGen0380	N1a1	4388
SweGen0420	N1a1	4372
SweGen0451	N1a1	3831
SweGen0583	N1a1	4401
SweGen0677	N1a1	3855
SweGen0819	N1a1	4358
SweGen0848	N1a1	4367
SweGen0896	N1a1	4164
SweGen0902	N1a1	4050
SweGen0913	N1a1	4178
SweGen0854	N1a1	3945
SweGen0693	N1a1	3790
SweGen0342	N1a1	4534
SweGen0547	N1a1	4426
SweGen0694	N1a1	4128
SweGen0958	N1a1	4059
SweGen0963	N1a1	4682
SweGen0973	N1a1	3894
SweGen0836	N1a1	4031
SweGen0063	N1a1	4427
SweGen0488	N1a1	3797
SweGen0880	N1a1	3906
SweGen0985	N1a1	4611
SweGen0989	N1a1	3916
SweGen0871	N1a1	4460
SweGen0948	N1a1	4148
SweGen0971	N1a1	3823
SweGen0991	N1a1	3635
SweGen0039	N1a1	4286
SweGen0124	N1a1	4184
SweGen0214	N1a1	4190
SweGen0292	N1a1	4170
SweGen0351	N1a1	4016
SweGen0715	N1a1	4635
SweGen0727	N1a1	4026
SweGen0842	N1a1	4465
SweGen0950	N1a1	4003
SweGen0951	N1a1	3993
SweGen0956	N1a1	4497
SweGen0959	N1a1	4041
SweGen0961	N1a1	4485
SweGen0969	N1a1	4515
SweGen0974	N1a1	4031
SweGen0994	N1a1	3757
SweGen0997	N1a1	4112
SweGen0408	N1a1	4058
SweGen0668	N1a1	4265
SweGen0656	N1a1	4549
SweGen0079	N1a1	4382
SweGen0178	N1a1	4162
SweGen0513	Q1	4269
SweGen0650	Q1	4345
SweGen0097	Q1	3807
SweGen0295	Q1	4210
SweGen0839	Q1	4092
SweGen0005	Q1	3803
SweGen0431	Q1	4729
SweGen0673	Q1	3969
SweGen0700	Q1	4118
SweGen0713	Q1	4244
SweGen0774	Q1	4023
SweGen0720	Q1	4417
SweGen0664	Q2	4237
SweGen0593	R1a	4052
SweGen0336	R1a	4403
SweGen0128	R1a	3909
SweGen0731	R1a	4104
SweGen0250	R1a	4051
SweGen0840	R1a	4518
SweGen0003	R1a	4261
SweGen0042	R1a	3954
SweGen0074	R1a	4220
SweGen0112	R1a	4723
SweGen0313	R1a	3965
SweGen0346	R1a	3994
SweGen0350	R1a	4491
SweGen0390	R1a	3698
SweGen0412	R1a	3816
SweGen0415	R1a	4172
SweGen0725	R1a	5048
SweGen0791	R1a	4195
SweGen0792	R1a	4350
SweGen0796	R1a	4383
SweGen0931	R1a	4630
SweGen0155	R1a	3811
SweGen0435	R1a	4358
SweGen0625	R1a	4323
SweGen0701	R1a	4045
SweGen0578	R1a	4611
SweGen0759	R1a	4071
SweGen0765	R1a	4116
SweGen0290	R1a	4039
SweGen0777	R1a	3721
SweGen0071	R1a	4146
SweGen0388	R1a	4352
SweGen0300	R1a	4272
SweGen0202	R1a	4391
SweGen0270	R1a	4390
SweGen0274	R1a	4485
SweGen0338	R1a	4384
SweGen0348	R1a	3807
SweGen0493	R1a	4356
SweGen0603	R1a	3977
SweGen0807	R1a	4647
SweGen0831	R1a	4281
SweGen0909	R1a	4090
SweGen0294	R1a	4524
SweGen0377	R1a	4228
SweGen0538	R1a	4445
SweGen0745	R1a	4152
SweGen0794	R1a	4607
SweGen0795	R1a	3993
SweGen0799	R1a	3969
SweGen0888	R1a	3953
SweGen0988	R1a	3961
SweGen0434	R1a	4489
SweGen0437	R1a	4242
SweGen0628	R1a	4026
SweGen0805	R1a	4561
SweGen0001	R1a	3923
SweGen0017	R1a	3866
SweGen0073	R1a	4374
SweGen0115	R1a	4442
SweGen0175	R1a	4130
SweGen0411	R1a	4171
SweGen0458	R1a	3989
SweGen0636	R1a	4064
SweGen0800	R1a	4533
SweGen0843	R1a	4381
SweGen0947	R1a	3816
SweGen0647	R1a	3999
SweGen0268	R1a	4059
SweGen0107	R1b	4330
SweGen0113	R1b	4436
SweGen0114	R1b	4399
SweGen0180	R1b	4465
SweGen0219	R1b	4523
SweGen0245	R1b	4561
SweGen0257	R1b	3965
SweGen0369	R1b	3995
SweGen0399	R1b	3795
SweGen0424	R1b	4337
SweGen0453	R1b	3822
SweGen0566	R1b	3990
SweGen0691	R1b	3849
SweGen0803	R1b	4393
SweGen0874	R1b	4559
SweGen0877	R1b	4387
SweGen0019	R1b	4111
SweGen0020	R1b	4396
SweGen0062	R1b	3995
SweGen0064	R1b	3909
SweGen0106	R1b	4359
SweGen0125	R1b	3854
SweGen0132	R1b	3882
SweGen0154	R1b	3901
SweGen0161	R1b	4074
SweGen0172	R1b	4065
SweGen0177	R1b	3870
SweGen0233	R1b	4121
SweGen0271	R1b	4610
SweGen0310	R1b	4052
SweGen0339	R1b	4681
SweGen0376	R1b	4501
SweGen0409	R1b	4013
SweGen0519	R1b	4140
SweGen0551	R1b	4006
SweGen0587	R1b	4192
SweGen0589	R1b	4440
SweGen0609	R1b	4014
SweGen0632	R1b	4101
SweGen0666	R1b	4715
SweGen0681	R1b	3823
SweGen0695	R1b	3710
SweGen0716	R1b	4539
SweGen0756	R1b	4442
SweGen0785	R1b	4329
SweGen0793	R1b	4751
SweGen0797	R1b	4590
SweGen0866	R1b	3911
SweGen0883	R1b	4698
SweGen0887	R1b	4673
SweGen0945	R1b	4141
SweGen0027	R1b	4438
SweGen0055	R1b	4593
SweGen0083	R1b	4429
SweGen0093	R1b	3661
SweGen0151	R1b	4160
SweGen0162	R1b	3899
SweGen0176	R1b	4082
SweGen0179	R1b	4364
SweGen0216	R1b	4390
SweGen0254	R1b	3909
SweGen0311	R1b	4085
SweGen0332	R1b	4377
SweGen0394	R1b	3945
SweGen0425	R1b	4267
SweGen0433	R1b	4240
SweGen0477	R1b	4285
SweGen0498	R1b	4249
SweGen0552	R1b	4368
SweGen0604	R1b	4079
SweGen0619	R1b	4754
SweGen0633	R1b	3945
SweGen0643	R1b	4044
SweGen0649	R1b	3826
SweGen0696	R1b	3885
SweGen0706	R1b	3820
SweGen0761	R1b	3909
SweGen0763	R1b	4016
SweGen0776	R1b	4028
SweGen0782	R1b	4209
SweGen0802	R1b	4491
SweGen0846	R1b	4557
SweGen0881	R1b	4071
SweGen0922	R1b	4454
SweGen0924	R1b	4473
SweGen0938	R1b	4689
SweGen0941	R1b	4127
SweGen0059	R1b	4100
SweGen0165	R1b	4110
SweGen0406	R1b	3965
SweGen0133	R1b	4046
SweGen0385	R1b	5082
